# Supplementary material for: Lnc‐CHRM4‐2:1 Inhibits M2 Polarization and Efferocytosis of Macrophages by Downregulating MerTK and SLC2A1 in Rheumatoid Arthritis
Source: J Immunol Res. 2026 Feb 27;2026:1718207. doi: 10.1155/jimr/1718207 (PMC13140872; doi:10.1155/jimr/1718207)
Supplement: Supplementary file 1 — Supporting Information 1 Raw Data_Flow Cytometry.zip: original flow cytometry data of all samples. [file JIMR-2026-1718207-s002.zip]

Archive with 56 entries (36 files):
- Supplementary Raw Data_Flow Cytometry/
- Supplementary Raw Data_Flow Cytometry/Fig. 6F 6G/
- Supplementary Raw Data_Flow Cytometry/Fig. 6F 6G/LV-lnc-CHRM4-2 1/
- Supplementary Raw Data_Flow Cytometry/Fig. 6F 6G/LV-lnc-CHRM4-2 1/._2.pdf
- Supplementary Raw Data_Flow Cytometry/Fig. 6F 6G/LV-lnc-CHRM4-2 1/1.fcs
- Supplementary Raw Data_Flow Cytometry/Fig. 6F 6G/LV-lnc-CHRM4-2 1/2.pdf
- Supplementary Raw Data_Flow Cytometry/Fig. 6F 6G/LV-lnc-CHRM4-2 1/3.fcs
- Supplementary Raw Data_Flow Cytometry/Fig. 6F 6G/LV-lnc-CHRM4-2 1+H2O2/
- Supplementary Raw Data_Flow Cytometry/Fig. 6F 6G/LV-lnc-CHRM4-2 1+H2O2/._1.pdf
- Supplementary Raw Data_Flow Cytometry/Fig. 6F 6G/LV-lnc-CHRM4-2 1+H2O2/1.pdf
- Supplementary Raw Data_Flow Cytometry/Fig. 6F 6G/LV-lnc-CHRM4-2 1+H2O2/2.fcs
- Supplementary Raw Data_Flow Cytometry/Fig. 6F 6G/LV-lnc-CHRM4-2 1+H2O2/3.fcs
- Supplementary Raw Data_Flow Cytometry/Fig. 6F 6G/LV-NC/
- Supplementary Raw Data_Flow Cytometry/Fig. 6F 6G/LV-NC/._2.pdf
- Supplementary Raw Data_Flow Cytometry/Fig. 6F 6G/LV-NC/1.fcs
- Supplementary Raw Data_Flow Cytometry/Fig. 6F 6G/LV-NC/2.pdf
- Supplementary Raw Data_Flow Cytometry/Fig. 6F 6G/LV-NC/3.fcs
- Supplementary Raw Data_Flow Cytometry/Fig. 6F 6G/LV-NC+H2O2/
- Supplementary Raw Data_Flow Cytometry/Fig. 6F 6G/LV-NC+H2O2/1.fcs
- Supplementary Raw Data_Flow Cytometry/Fig. 6F 6G/LV-NC+H2O2/2.fcs
- Supplementary Raw Data_Flow Cytometry/Fig. 6F 6G/LV-NC+H2O2/3.fcs
- Supplementary Raw Data_Flow Cytometry/Fig. 8K 8L/
- Supplementary Raw Data_Flow Cytometry/Fig. 8K 8L/0 min/
- Supplementary Raw Data_Flow Cytometry/Fig. 8K 8L/0 min/1.fcs
- Supplementary Raw Data_Flow Cytometry/Fig. 8K 8L/0 min/2.fcs
- Supplementary Raw Data_Flow Cytometry/Fig. 8K 8L/0 min/3.fcs
- Supplementary Raw Data_Flow Cytometry/Fig. 8K 8L/10 min/
- Supplementary Raw Data_Flow Cytometry/Fig. 8K 8L/10 min/1.fcs
- Supplementary Raw Data_Flow Cytometry/Fig. 8K 8L/10 min/2.fcs
- Supplementary Raw Data_Flow Cytometry/Fig. 8K 8L/10 min/3.fcs
- Supplementary Raw Data_Flow Cytometry/Fig. 8K 8L/20 min/
- Supplementary Raw Data_Flow Cytometry/Fig. 8K 8L/20 min/1.fcs
- Supplementary Raw Data_Flow Cytometry/Fig. 8K 8L/20 min/2.fcs
- Supplementary Raw Data_Flow Cytometry/Fig. 8K 8L/20 min/3.fcs
- Supplementary Raw Data_Flow Cytometry/Fig. 8K 8L/30 min/
- Supplementary Raw Data_Flow Cytometry/Fig. 8K 8L/30 min/1.fcs
- Supplementary Raw Data_Flow Cytometry/Fig. 8K 8L/30 min/2.fcs
- Supplementary Raw Data_Flow Cytometry/Fig. 8K 8L/30 min/3.fcs
- Supplementary Raw Data_Flow Cytometry/Fig. 8M 8N/
- Supplementary Raw Data_Flow Cytometry/Fig. 8M 8N/LV-lnc-CHRM4-2_1/
- Supplementary Raw Data_Flow Cytometry/Fig. 8M 8N/LV-lnc-CHRM4-2_1/1.fcs
- Supplementary Raw Data_Flow Cytometry/Fig. 8M 8N/LV-lnc-CHRM4-2_1/2.fcs
- Supplementary Raw Data_Flow Cytometry/Fig. 8M 8N/LV-lnc-CHRM4-2_1/3.fcs
- Supplementary Raw Data_Flow Cytometry/Fig. 8M 8N/LV-NC/
- Supplementary Raw Data_Flow Cytometry/Fig. 8M 8N/LV-NC/NC-1.fcs
- Supplementary Raw Data_Flow Cytometry/Fig. 8M 8N/LV-NC/NC-2.fcs
- Supplementary Raw Data_Flow Cytometry/Fig. 8M 8N/LV-NC/NC-3.fcs
- __MACOSX/
- __MACOSX/Supplementary Raw Data_Flow Cytometry/
- __MACOSX/Supplementary Raw Data_Flow Cytometry/Fig. 6F 6G/
- __MACOSX/Supplementary Raw Data_Flow Cytometry/Fig. 6F 6G/LV-lnc-CHRM4-2 1/
- __MACOSX/Supplementary Raw Data_Flow Cytometry/Fig. 6F 6G/LV-lnc-CHRM4-2 1/._2.pdf
- __MACOSX/Supplementary Raw Data_Flow Cytometry/Fig. 6F 6G/LV-lnc-CHRM4-2 1+H2O2/
- __MACOSX/Supplementary Raw Data_Flow Cytometry/Fig. 6F 6G/LV-lnc-CHRM4-2 1+H2O2/._1.pdf
- __MACOSX/Supplementary Raw Data_Flow Cytometry/Fig. 6F 6G/LV-NC/
- __MACOSX/Supplementary Raw Data_Flow Cytometry/Fig. 6F 6G/LV-NC/._2.pdf
